# Supplementary material for: The Impact of Digital Inequities on Esophageal Cancer Disparities in the US
Source: Cancers (Basel). 2023 Nov 22;15(23):5522. doi: 10.3390/cancers15235522 (PMC10705088; doi:10.3390/cancers15235522)
Supplement: Supplementary file 1 [file cancers-15-05522-s001.zip]

Archive with 1 entries (1 files):
- cancers-2635495-supplementary.pdf
